# Supplementary material for: ﻿A new species of Chanohirata (Hemiptera, Cicadellidae, Deltocephalinae, Penthimiini) from southern China with its complete genome
Source: Zookeys. 2025 Nov 12;1259:309–33. doi: 10.3897/zookeys.1259.163605 (PMC12631135; doi:10.3897/zookeys.1259.163605)
Supplement: XML Treatment for Chanohirata [file zookeys.1259.163605-treatment1.xml]

<!DOCTYPE tp:taxon-treatment
  PUBLIC "-//TaxonX//DTD Taxonomic Treatment Publishing DTD v0 20100105//EN" "tax-treatment-NSO.dtd">
<tp:taxon-treatment xmlns:tp="http://www.plazi.org/taxpub"><tp:treatment-meta><kwd-group><label>Taxon classification</label><kwd>
                <named-content content-type="kingdom">Animalia</named-content>
              </kwd><kwd>
                <named-content content-type="order">Hemiptera</named-content>
              </kwd><kwd>
                <named-content content-type="family">Cicadellidae</named-content>
              </kwd></kwd-group><mixed-citation publication-type="journal"><person-group><name><surname>Sun</surname><given-names>Mingming</given-names></name><name><surname>Xu</surname><given-names>Tielong</given-names></name><name><surname>Smagghe</surname><given-names>Guy</given-names></name><name><surname>Dai</surname><given-names>Renhuai</given-names></name><name><surname>Wang</surname><given-names>Xianyi</given-names></name><name><surname>Wang</surname><given-names>Jiajia</given-names></name></person-group><article-title>﻿A new species of <italic><tp:taxon-name><tp:taxon-name-part taxon-name-part-type="genus" reg="Chanohirata">Chanohirata</tp:taxon-name-part></tp:taxon-name></italic> (<tp:taxon-name><tp:taxon-name-part taxon-name-part-type="order">Hemiptera</tp:taxon-name-part></tp:taxon-name>, <tp:taxon-name><tp:taxon-name-part taxon-name-part-type="family">Cicadellidae</tp:taxon-name-part></tp:taxon-name>, <tp:taxon-name><tp:taxon-name-part taxon-name-part-type="subfamily">Deltocephalinae</tp:taxon-name-part></tp:taxon-name>, <tp:taxon-name><tp:taxon-name-part taxon-name-part-type="tribe">Penthimiini</tp:taxon-name-part></tp:taxon-name>) from southern China with its complete genome</article-title><source>Zookeys</source><day>12</day><month>11</month><year>2025</year><volume>1259</volume><fpage>309</fpage><lpage>333</lpage><pub-id pub-id-type="doi">10.3897/zookeys.1259.163605</pub-id></mixed-citation></tp:treatment-meta><tp:nomenclature><label>﻿Genus</label><tp:taxon-name><object-id xmlns:xlink="http://www.w3.org/1999/xlink" content-type="arpha" xlink:type="simple">F4265F76-348C-59F3-9C8A-F63024117990</object-id>
              <tp:taxon-name-part taxon-name-part-type="genus" reg="Chanohirata">Chanohirata</tp:taxon-name-part>
            </tp:taxon-name><tp:taxon-authority>Hayashi &amp; Machida 1996</tp:taxon-authority><tp:nomenclature-citation-list><tp:nomenclature-citation><tp:taxon-name>
                  <tp:taxon-name-part taxon-name-part-type="genus" reg="Chanohirata">Chanohirata</tp:taxon-name-part>
                </tp:taxon-name><comment>Hayashi &amp; Machida, 1996: 69–70; Wang &amp; Zhang, 2022: (3): 432–441; Wang, Dietrich, &amp; Zhang, 2024: 49(1): 173–192.</comment></tp:nomenclature-citation></tp:nomenclature-citation-list></tp:nomenclature><tp:treatment-sec sec-type="type species" id="SECID0EV1AI"><title>Type species.</title><p><italic><tp:taxon-name><tp:taxon-name-part taxon-name-part-type="genus" reg="Penthimia">Penthimia</tp:taxon-name-part> <tp:taxon-name-part taxon-name-part-type="species" reg="theae">theae</tp:taxon-name-part></tp:taxon-name></italic> Matsumura, 1912.</p></tp:treatment-sec><tp:treatment-sec sec-type="description" id="SECID0EG2AI"><title>Description.</title><p>Reticulate color pattern on head, pronotum, scutellum, forewings differ from other genera of <tp:taxon-name><tp:taxon-name-part taxon-name-part-type="tribe">Penthimiini</tp:taxon-name-part></tp:taxon-name>. Distinct boundary between crown and face. Scutellum with rounded apical margin, prominent transverse striations. Females: terminal abdominal segment (telson) conical, longer than wide, apical half with setae. Hind femur with setal formula 2 + 2 + 1. Male pygofer quadrate, without latero-apical process. Connective Y- or T-shaped. Forewings subhyaline, with supernumerary costal cross-veins, numerous false veins composed of pigmented lines. Male genitalia short, curved dorsally, flattened lateral margins, genital opening apical.</p></tp:treatment-sec><tp:treatment-sec sec-type="remarks" id="SECID0ER2AI"><title>Remarks.</title><p><italic><tp:taxon-name><tp:taxon-name-part taxon-name-part-type="genus" reg="Chanohirata">Chanohirata</tp:taxon-name-part></tp:taxon-name></italic> resembles <italic><tp:taxon-name><tp:taxon-name-part taxon-name-part-type="genus" reg="Penthimia">Penthimia</tp:taxon-name-part></tp:taxon-name></italic> in general body structure but differs by its reticulate dorsal color pattern and the clearly defined boundary between the crown and the face. It also shows similarities to <italic><tp:taxon-name><tp:taxon-name-part taxon-name-part-type="genus" reg="Uzelina">Uzelina</tp:taxon-name-part></tp:taxon-name></italic> Melichar (known from sub-Saharan Africa and Sri Lanka) in male genitalia, however, <italic><tp:taxon-name><tp:taxon-name-part taxon-name-part-type="genus" reg="Uzelina">Uzelina</tp:taxon-name-part></tp:taxon-name></italic> has a spatulate head in profile and lacks the reticulate markings seen on the vertex of <italic><tp:taxon-name><tp:taxon-name-part taxon-name-part-type="genus" reg="Chanohirata">Chanohirata</tp:taxon-name-part></tp:taxon-name></italic>. Prior to this study, the genus comprised 15 described species distributed globally. Here, we describe a new species belonging to this genus.</p></tp:treatment-sec><tp:treatment-sec sec-type="distribution" id="SECID0E13AI"><title>Distribution.</title><p>China (Anhui, Fujian, Guangdong, Guangxi, Guizhou, Hainan, Henan, Hunan, Jiangxi, Shaanxi, Taiwan, Tibet, Yunnan, Zhejiang); Japan (Fig. <xref ref-type="fig" rid="F9">9</xref>).</p><sec sec-type="﻿Checklist of the genus Chanohirata" id="SECID0EE4AI"><title>﻿Checklist of the genus <italic><tp:taxon-name><tp:taxon-name-part taxon-name-part-type="genus" reg="Chanohirata">Chanohirata</tp:taxon-name-part></tp:taxon-name></italic></title><p>
                <bold><italic><tp:taxon-name><tp:taxon-name-part taxon-name-part-type="genus" reg="Chanohirata">Chanohirata</tp:taxon-name-part> <tp:taxon-name-part taxon-name-part-type="species" reg="theae">theae</tp:taxon-name-part></tp:taxon-name></italic> (Matsumura, 1912)</bold>
              </p><p><italic><tp:taxon-name><tp:taxon-name-part taxon-name-part-type="genus" reg="Penthimia">Penthimia</tp:taxon-name-part> <tp:taxon-name-part taxon-name-part-type="species" reg="theae">theae</tp:taxon-name-part></tp:taxon-name></italic> Matsumura, 1912: 50.</p><p><italic><tp:taxon-name><tp:taxon-name-part taxon-name-part-type="genus" reg="Chanohirata">Chanohirata</tp:taxon-name-part> <tp:taxon-name-part taxon-name-part-type="species" reg="theae">theae</tp:taxon-name-part></tp:taxon-name></italic> (Matsumura, 1912): <xref ref-type="bibr" rid="B18">Hayashi and Machida 1996</xref>: 70–72.</p><p><italic><tp:taxon-name><tp:taxon-name-part taxon-name-part-type="genus" reg="Penthimia">Penthimia</tp:taxon-name-part> <tp:taxon-name-part taxon-name-part-type="species" reg="testacea">testacea</tp:taxon-name-part></tp:taxon-name></italic> Kuoh, 1991: 206–207.</p><p><italic><tp:taxon-name><tp:taxon-name-part taxon-name-part-type="genus" reg="Reticuluma">Reticuluma</tp:taxon-name-part> <tp:taxon-name-part taxon-name-part-type="species" reg="testacea">testacea</tp:taxon-name-part></tp:taxon-name></italic> (Kuoh, 1991): <xref ref-type="bibr" rid="B14">Fu and Zhang 2015</xref>: 257.</p><p><bold>Distribution.</bold> China (Anhui, Fujian, Guangdong, Guangxi, Guizhou, Henan, а, Jiangxi, Shaanxi, Taiwan, Yunnan, Zhejiang); Japan (Fig. <xref ref-type="fig" rid="F9">9</xref>).</p><p>
                <bold><italic><tp:taxon-name><tp:taxon-name-part taxon-name-part-type="genus" reg="Chanohirata">Chanohirata</tp:taxon-name-part> <tp:taxon-name-part taxon-name-part-type="species" reg="citrana">citrana</tp:taxon-name-part></tp:taxon-name></italic> (Cheng &amp; Li, 2005)</bold>
              </p><p><italic><tp:taxon-name><tp:taxon-name-part taxon-name-part-type="genus" reg="Reticuluma">Reticuluma</tp:taxon-name-part> <tp:taxon-name-part taxon-name-part-type="species" reg="citrana">citrana</tp:taxon-name-part></tp:taxon-name></italic> Cheng &amp; Li, 2005: 381.</p><p><italic><tp:taxon-name><tp:taxon-name-part taxon-name-part-type="genus" reg="Chanohirata">Chanohirata</tp:taxon-name-part> <tp:taxon-name-part taxon-name-part-type="species" reg="citrana">citrana</tp:taxon-name-part></tp:taxon-name></italic> (Cheng &amp; Li, 2005): Wang, Dietrich and Zhang 2023: 183.</p><p><bold>Distribution.</bold> China (Guizhou) (Fig. <xref ref-type="fig" rid="F9">9</xref>).</p><p>
                <bold><italic><tp:taxon-name><tp:taxon-name-part taxon-name-part-type="genus" reg="Chanohirata">Chanohirata</tp:taxon-name-part> <tp:taxon-name-part taxon-name-part-type="species" reg="spinata">spinata</tp:taxon-name-part></tp:taxon-name></italic> (Cheng &amp; Li, 2005)</bold>
              </p><p><italic><tp:taxon-name><tp:taxon-name-part taxon-name-part-type="genus" reg="Reticuluma">Reticuluma</tp:taxon-name-part> <tp:taxon-name-part taxon-name-part-type="species" reg="spinata">spinata</tp:taxon-name-part></tp:taxon-name></italic> Cheng &amp; Li, 2005: 381.</p><p><italic><tp:taxon-name><tp:taxon-name-part taxon-name-part-type="genus" reg="Chanohirata">Chanohirata</tp:taxon-name-part> <tp:taxon-name-part taxon-name-part-type="species" reg="spinata">spinata</tp:taxon-name-part></tp:taxon-name></italic> (Cheng &amp; Li 2005): <xref ref-type="bibr" rid="B46">Wang and Zhang 2022</xref>: 434.</p><p><bold>Distribution.</bold> China (Guizhou) (Fig. <xref ref-type="fig" rid="F9">9</xref>).</p><p>
                <bold><italic><tp:taxon-name><tp:taxon-name-part taxon-name-part-type="genus" reg="Chanohirata">Chanohirata</tp:taxon-name-part> <tp:taxon-name-part taxon-name-part-type="species" reg="lini">lini</tp:taxon-name-part></tp:taxon-name></italic> (Cheng &amp; Li, 2005)</bold>
              </p><p><italic><tp:taxon-name><tp:taxon-name-part taxon-name-part-type="genus" reg="Reticuluma">Reticuluma</tp:taxon-name-part> <tp:taxon-name-part taxon-name-part-type="species" reg="lini">lini</tp:taxon-name-part></tp:taxon-name></italic> Cheng &amp; Li, 2005: 380.</p><p><italic><tp:taxon-name><tp:taxon-name-part taxon-name-part-type="genus" reg="Chanohirata">Chanohirata</tp:taxon-name-part> <tp:taxon-name-part taxon-name-part-type="species" reg="lini">lini</tp:taxon-name-part></tp:taxon-name></italic> (Cheng &amp; Li, 2005): <xref ref-type="bibr" rid="B46">Wang and Zhang 2022</xref>: 434.</p><p><bold>Distribution.</bold> China (Guizhou) (Fig. <xref ref-type="fig" rid="F9">9</xref>).</p><p>
                <bold><italic><tp:taxon-name><tp:taxon-name-part taxon-name-part-type="genus" reg="Chanohirata">Chanohirata</tp:taxon-name-part> <tp:taxon-name-part taxon-name-part-type="species" reg="dactyla">dactyla</tp:taxon-name-part></tp:taxon-name></italic> (Fu &amp; Zhang, 2015)</bold>
              </p><p><italic><tp:taxon-name><tp:taxon-name-part taxon-name-part-type="genus" reg="Reticuluma">Reticuluma</tp:taxon-name-part> <tp:taxon-name-part taxon-name-part-type="species" reg="dactyla">dactyla</tp:taxon-name-part></tp:taxon-name></italic> Fu &amp; Zhang, 2015: 254.</p><p><italic><tp:taxon-name><tp:taxon-name-part taxon-name-part-type="genus" reg="Chanohirata">Chanohirata</tp:taxon-name-part> <tp:taxon-name-part taxon-name-part-type="species" reg="dactyla">dactyla</tp:taxon-name-part></tp:taxon-name></italic> (Fu &amp; Zhang, 2015): <xref ref-type="bibr" rid="B46">Wang and Zhang 2022</xref>: 434.</p><p><bold>Distribution.</bold> China (Guizhou, Shaanxi) (Fig. <xref ref-type="fig" rid="F9">9</xref>).</p><p>
                <bold><italic><tp:taxon-name><tp:taxon-name-part taxon-name-part-type="genus" reg="Chanohirata">Chanohirata</tp:taxon-name-part> <tp:taxon-name-part taxon-name-part-type="species" reg="eurya">eurya</tp:taxon-name-part></tp:taxon-name></italic> (Fu &amp; Zhang, 2015)</bold>
              </p><p><italic><tp:taxon-name><tp:taxon-name-part taxon-name-part-type="genus" reg="Reticuluma">Reticuluma</tp:taxon-name-part> <tp:taxon-name-part taxon-name-part-type="species" reg="eurya">eurya</tp:taxon-name-part></tp:taxon-name></italic> Fu &amp; Zhang, 2015: 256.</p><p><italic><tp:taxon-name><tp:taxon-name-part taxon-name-part-type="genus" reg="Chanohirata">Chanohirata</tp:taxon-name-part> <tp:taxon-name-part taxon-name-part-type="species" reg="eyrya">eyrya</tp:taxon-name-part></tp:taxon-name></italic> (Fu &amp; Zhang, 2015): <xref ref-type="bibr" rid="B46">Wang and Zhang 2022</xref>: 434.</p><p><bold>Distribution.</bold> China (Tibet, Yunnan) (Fig. <xref ref-type="fig" rid="F9">9</xref>).</p><p>
                <bold><italic><tp:taxon-name><tp:taxon-name-part taxon-name-part-type="genus" reg="Chanohirata">Chanohirata</tp:taxon-name-part> <tp:taxon-name-part taxon-name-part-type="species" reg="hamata">hamata</tp:taxon-name-part></tp:taxon-name></italic> (Wang &amp; Zhang, 2019)</bold>
              </p><p><italic><tp:taxon-name><tp:taxon-name-part taxon-name-part-type="genus" reg="Reticuluma">Reticuluma</tp:taxon-name-part> <tp:taxon-name-part taxon-name-part-type="species" reg="hamata">hamata</tp:taxon-name-part></tp:taxon-name></italic> Wang &amp; Zhang, 2019: 291.</p><p><italic><tp:taxon-name><tp:taxon-name-part taxon-name-part-type="genus" reg="Chanohirata">Chanohirata</tp:taxon-name-part> <tp:taxon-name-part taxon-name-part-type="species" reg="hamata">hamata</tp:taxon-name-part></tp:taxon-name></italic> (Wang &amp; Zhang, 2019): <xref ref-type="bibr" rid="B46">Wang and Zhang 2022</xref>: 434.</p><p><bold>Distribution.</bold> China (Yunnan) (Fig. <xref ref-type="fig" rid="F9">9</xref>).</p><p>
                <bold><italic><tp:taxon-name><tp:taxon-name-part taxon-name-part-type="genus" reg="Chanohirata">Chanohirata</tp:taxon-name-part> <tp:taxon-name-part taxon-name-part-type="species" reg="lageniformia">lageniformia</tp:taxon-name-part></tp:taxon-name></italic> (Wang &amp; Zhang, 2019)</bold>
              </p><p><italic><tp:taxon-name><tp:taxon-name-part taxon-name-part-type="genus" reg="Reticuluma">Reticuluma</tp:taxon-name-part> <tp:taxon-name-part taxon-name-part-type="species" reg="lageniformia">lageniformia</tp:taxon-name-part></tp:taxon-name></italic> Wang &amp; Zhang, 2019: 291.</p><p><italic><tp:taxon-name><tp:taxon-name-part taxon-name-part-type="genus" reg="Chanohirata">Chanohirata</tp:taxon-name-part> <tp:taxon-name-part taxon-name-part-type="species" reg="lageniformia">lageniformia</tp:taxon-name-part></tp:taxon-name></italic> (Wang &amp; Zhang, 2019): <xref ref-type="bibr" rid="B46">Wang and Zhang 2022</xref>: 434.</p><p><bold>Distribution.</bold> China (Guangxi, Hainan, Yunnan) (Fig. <xref ref-type="fig" rid="F9">9</xref>).</p><p>
                <bold><italic><tp:taxon-name><tp:taxon-name-part taxon-name-part-type="genus" reg="Chanohirata">Chanohirata</tp:taxon-name-part> <tp:taxon-name-part taxon-name-part-type="species" reg="bipennata">bipennata</tp:taxon-name-part></tp:taxon-name></italic> (Xu, Yu, Dai &amp; Yang, 2020)</bold>
              </p><p><italic><tp:taxon-name><tp:taxon-name-part taxon-name-part-type="genus" reg="Reticuluma">Reticuluma</tp:taxon-name-part> <tp:taxon-name-part taxon-name-part-type="species" reg="bipennata">bipennata</tp:taxon-name-part></tp:taxon-name></italic> Xu, Yu, Dai &amp; Yang, 2020: 179.</p><p><italic><tp:taxon-name><tp:taxon-name-part taxon-name-part-type="genus" reg="Chanohirata">Chanohirata</tp:taxon-name-part> <tp:taxon-name-part taxon-name-part-type="species" reg="bipennata">bipennata</tp:taxon-name-part></tp:taxon-name></italic> (Xu, Yu, Dai &amp; Yang, 2020): <xref ref-type="bibr" rid="B46">Wang and Zhang 2022</xref>: 434.</p><p><bold>Distribution.</bold> China (Yunnan) (Fig. <xref ref-type="fig" rid="F9">9</xref>).</p><p>
                <bold><italic><tp:taxon-name><tp:taxon-name-part taxon-name-part-type="genus" reg="Chanohirata">Chanohirata</tp:taxon-name-part> <tp:taxon-name-part taxon-name-part-type="species" reg="yunnana">yunnana</tp:taxon-name-part></tp:taxon-name></italic> Wang &amp; Zhang 2022</bold>
              </p><p><italic><tp:taxon-name><tp:taxon-name-part taxon-name-part-type="genus" reg="Chanohirata">Chanohirata</tp:taxon-name-part> <tp:taxon-name-part taxon-name-part-type="species" reg="yunnana">yunnana</tp:taxon-name-part></tp:taxon-name></italic> Wang &amp; Zhang, 2022: 438.</p><p><bold>Distribution.</bold> China (Yunnan) (Fig. <xref ref-type="fig" rid="F9">9</xref>).</p><p>
                <bold><italic><tp:taxon-name><tp:taxon-name-part taxon-name-part-type="genus" reg="Chanohirata">Chanohirata</tp:taxon-name-part> <tp:taxon-name-part taxon-name-part-type="species" reg="minima">minima</tp:taxon-name-part></tp:taxon-name></italic> Wang &amp; Zhang 2022</bold>
              </p><p><italic><tp:taxon-name><tp:taxon-name-part taxon-name-part-type="genus" reg="Chanohirata">Chanohirata</tp:taxon-name-part> <tp:taxon-name-part taxon-name-part-type="species" reg="minima">minima</tp:taxon-name-part></tp:taxon-name></italic> Wang &amp; Zhang, 2022: 435.</p><p><bold>Distribution.</bold> China (Yunnan) (Fig. <xref ref-type="fig" rid="F9">9</xref>).</p><p>
                <bold><italic><tp:taxon-name><tp:taxon-name-part taxon-name-part-type="genus" reg="Chanohirata">Chanohirata</tp:taxon-name-part> <tp:taxon-name-part taxon-name-part-type="species" reg="plania">plania</tp:taxon-name-part></tp:taxon-name></italic> Wang &amp; Zhang 2022</bold>
              </p><p><italic><tp:taxon-name><tp:taxon-name-part taxon-name-part-type="genus" reg="Chanohirata">Chanohirata</tp:taxon-name-part> <tp:taxon-name-part taxon-name-part-type="species" reg="plania">plania</tp:taxon-name-part></tp:taxon-name></italic> Wang &amp; Zhang, 2022: 436.</p><p><bold>Distribution.</bold> China (Tibet) (Fig. <xref ref-type="fig" rid="F9">9</xref>).</p><p>
                <bold><italic><tp:taxon-name><tp:taxon-name-part taxon-name-part-type="genus" reg="Chanohirata">Chanohirata</tp:taxon-name-part> <tp:taxon-name-part taxon-name-part-type="species" reg="cornicula">cornicula</tp:taxon-name-part></tp:taxon-name></italic> Wang &amp; Zhang, 2023</bold>
              </p><p><italic><tp:taxon-name><tp:taxon-name-part taxon-name-part-type="genus" reg="Chanohirata">Chanohirata</tp:taxon-name-part> <tp:taxon-name-part taxon-name-part-type="species" reg="cornicula">cornicula</tp:taxon-name-part></tp:taxon-name></italic> Wang &amp; Zhang in Wang, Dietrich and Zhang 2023: 186.</p><p><bold>Distribution.</bold> China (Yunnan) (Fig. <xref ref-type="fig" rid="F9">9</xref>).</p><p>
                <bold><italic><tp:taxon-name><tp:taxon-name-part taxon-name-part-type="genus" reg="Chanohirata">Chanohirata</tp:taxon-name-part> <tp:taxon-name-part taxon-name-part-type="species" reg="elongata">elongata</tp:taxon-name-part></tp:taxon-name></italic> Wang &amp; Zhang, 2023</bold>
              </p><p><italic><tp:taxon-name><tp:taxon-name-part taxon-name-part-type="genus" reg="Chanohirata">Chanohirata</tp:taxon-name-part> <tp:taxon-name-part taxon-name-part-type="species" reg="elongata">elongata</tp:taxon-name-part></tp:taxon-name></italic> Wang &amp; Zhang in Wang, Dietrich and Zhang 2023: 187.</p><p><bold>Distribution.</bold> China (Yunnan) (Fig. <xref ref-type="fig" rid="F9">9</xref>).</p><p>
                <bold><italic><tp:taxon-name><tp:taxon-name-part taxon-name-part-type="genus" reg="Chanohirata">Chanohirata</tp:taxon-name-part> <tp:taxon-name-part taxon-name-part-type="species" reg="serrata">serrata</tp:taxon-name-part></tp:taxon-name></italic> Wang &amp; Zhang, 2023</bold>
              </p><p><italic><tp:taxon-name><tp:taxon-name-part taxon-name-part-type="genus" reg="Chanohirata">Chanohirata</tp:taxon-name-part> <tp:taxon-name-part taxon-name-part-type="species" reg="serrata">serrata</tp:taxon-name-part></tp:taxon-name></italic> Wang &amp; Zhang in Wang, Dietrich and Zhang 2023: 187.</p><p><bold>Distribution.</bold> China (Yunnan) (Fig. <xref ref-type="fig" rid="F9">9</xref>).</p><p>
                <bold><italic><tp:taxon-name><tp:taxon-name-part taxon-name-part-type="genus" reg="Chanohirata">Chanohirata</tp:taxon-name-part> <tp:taxon-name-part taxon-name-part-type="species" reg="pala">pala</tp:taxon-name-part></tp:taxon-name></italic> sp. nov.</bold>
              </p><p><bold>Distribution.</bold> China (Yunnan) (Fig. <xref ref-type="fig" rid="F9">9</xref>).</p></sec></tp:treatment-sec><tp:treatment-sec><!--Section generated to contain objects referenced in tp:taxon-treatment.--><fig id="F9" position="float" orientation="portrait"><object-id xmlns:xlink="http://www.w3.org/1999/xlink" content-type="doi" xlink:type="simple">10.3897/zookeys.1259.163605.figure9</object-id><object-id xmlns:xlink="http://www.w3.org/1999/xlink" content-type="arpha" xlink:type="simple">454DB113-DD4D-5686-A8E0-C4963490414F</object-id><label>Figure 9.</label><caption><p>Distribution map of <italic><tp:taxon-name><tp:taxon-name-part taxon-name-part-type="genus" reg="Chanohirata">Chanohirata</tp:taxon-name-part></tp:taxon-name></italic> species from China.</p></caption><graphic xmlns:xlink="http://www.w3.org/1999/xlink" xlink:href="zookeys-1259-309_article-163605__-g009.jpg" position="float" orientation="portrait" xlink:type="simple" id="oo_1463953.jpg"><uri content-type="original_file" xlink:type="simple">https://binary.pensoft.net/fig/1463953</uri></graphic></fig></tp:treatment-sec><ref-list><ref id="B18"><mixed-citation xmlns:xlink="http://www.w3.org/1999/xlink" xlink:type="simple"><person-group><name name-style="western"><surname>Hayashi</surname><given-names>M</given-names></name><name name-style="western"><surname>Machida</surname><given-names>K</given-names></name></person-group> (<year>1996</year>) <article-title>A revision of the Japanese species of the <tp:taxon-name><tp:taxon-name-part taxon-name-part-type="subfamily">Penthimiinae</tp:taxon-name-part></tp:taxon-name> (<tp:taxon-name><tp:taxon-name-part taxon-name-part-type="suborder">Homoptera</tp:taxon-name-part></tp:taxon-name>, <tp:taxon-name><tp:taxon-name-part taxon-name-part-type="family">Cicadellidae</tp:taxon-name-part></tp:taxon-name>).</article-title><source>Japanese Journal of Systematic Entomology</source><volume>2</volume>(<issue>1</issue>): <fpage>70</fpage>–<lpage>72</lpage>.</mixed-citation></ref><ref id="B14"><mixed-citation xmlns:xlink="http://www.w3.org/1999/xlink" xlink:type="simple"><person-group><name name-style="western"><surname>Fu</surname><given-names>X</given-names></name><name name-style="western"><surname>Zhang</surname><given-names>YL</given-names></name></person-group> (<year>2015</year>) <article-title>Description of two new species and a new combination for the leafhopper genus <italic><tp:taxon-name><tp:taxon-name-part taxon-name-part-type="genus">Reticuluma</tp:taxon-name-part></tp:taxon-name></italic> (<tp:taxon-name><tp:taxon-name-part taxon-name-part-type="order">Hemiptera</tp:taxon-name-part></tp:taxon-name>: <tp:taxon-name><tp:taxon-name-part taxon-name-part-type="family">Cicadellidae</tp:taxon-name-part></tp:taxon-name>: <tp:taxon-name><tp:taxon-name-part taxon-name-part-type="subfamily">Deltocephalinae</tp:taxon-name-part></tp:taxon-name>: <tp:taxon-name><tp:taxon-name-part taxon-name-part-type="tribe">Penthimiini</tp:taxon-name-part></tp:taxon-name>) from China.</article-title><source>Zootaxa</source><volume>3931</volume>(<issue>2</issue>): <fpage>253</fpage>–<lpage>260</lpage>. <ext-link xlink:href="10.11646/zootaxa.3931.2.4" ext-link-type="doi" xlink:type="simple">https://doi.org/10.11646/zootaxa.3931.2.4</ext-link></mixed-citation></ref><ref id="B46"><mixed-citation xmlns:xlink="http://www.w3.org/1999/xlink" xlink:type="simple"><person-group><name name-style="western"><surname>Wang</surname><given-names>DM</given-names></name><name name-style="western"><surname>Zhang</surname><given-names>YL</given-names></name></person-group> (<year>2022</year>) <article-title>Three new species in the genus <italic><tp:taxon-name><tp:taxon-name-part taxon-name-part-type="genus">Chanohirata</tp:taxon-name-part></tp:taxon-name></italic> (<tp:taxon-name><tp:taxon-name-part taxon-name-part-type="order">Hemiptera</tp:taxon-name-part></tp:taxon-name>: <tp:taxon-name><tp:taxon-name-part taxon-name-part-type="family">Cicadellidae</tp:taxon-name-part></tp:taxon-name>: <tp:taxon-name><tp:taxon-name-part taxon-name-part-type="subfamily">Deltocephalinae</tp:taxon-name-part></tp:taxon-name>: <tp:taxon-name><tp:taxon-name-part taxon-name-part-type="tribe">Penthimiini</tp:taxon-name-part></tp:taxon-name>) from China.</article-title><source>Zootaxa</source><volume>5129</volume>(<issue>3</issue>): <fpage>432</fpage>–<lpage>441</lpage>. <ext-link xlink:href="10.11646/zootaxa.5129.3.7" ext-link-type="doi" xlink:type="simple">https://doi.org/10.11646/zootaxa.5129.3.7</ext-link></mixed-citation></ref></ref-list></tp:taxon-treatment>
