# Supplementary material for: ﻿A new species of Chanohirata (Hemiptera, Cicadellidae, Deltocephalinae, Penthimiini) from southern China with its complete genome
Source: Zookeys. 2025 Nov 12;1259:309–33. doi: 10.3897/zookeys.1259.163605 (PMC12631135; doi:10.3897/zookeys.1259.163605)
Supplement: XML Treatment for Chanohirata pala [file zookeys.1259.163605-treatment2.xml]

<!DOCTYPE tp:taxon-treatment
  PUBLIC "-//TaxonX//DTD Taxonomic Treatment Publishing DTD v0 20100105//EN" "tax-treatment-NSO.dtd">
<tp:taxon-treatment xmlns:tp="http://www.plazi.org/taxpub"><tp:treatment-meta><kwd-group><label>Taxon classification</label><kwd>
                <named-content content-type="kingdom">Animalia</named-content>
              </kwd><kwd>
                <named-content content-type="order">Hemiptera</named-content>
              </kwd><kwd>
                <named-content content-type="family">Cicadellidae</named-content>
              </kwd></kwd-group><mixed-citation publication-type="journal"><person-group><name><surname>Sun</surname><given-names>Mingming</given-names></name><name><surname>Xu</surname><given-names>Tielong</given-names></name><name><surname>Smagghe</surname><given-names>Guy</given-names></name><name><surname>Dai</surname><given-names>Renhuai</given-names></name><name><surname>Wang</surname><given-names>Xianyi</given-names></name><name><surname>Wang</surname><given-names>Jiajia</given-names></name></person-group><article-title>﻿A new species of <italic><tp:taxon-name><tp:taxon-name-part taxon-name-part-type="genus" reg="Chanohirata">Chanohirata</tp:taxon-name-part></tp:taxon-name></italic> (<tp:taxon-name><tp:taxon-name-part taxon-name-part-type="order">Hemiptera</tp:taxon-name-part></tp:taxon-name>, <tp:taxon-name><tp:taxon-name-part taxon-name-part-type="family">Cicadellidae</tp:taxon-name-part></tp:taxon-name>, <tp:taxon-name><tp:taxon-name-part taxon-name-part-type="subfamily">Deltocephalinae</tp:taxon-name-part></tp:taxon-name>, <tp:taxon-name><tp:taxon-name-part taxon-name-part-type="tribe">Penthimiini</tp:taxon-name-part></tp:taxon-name>) from southern China with its complete genome</article-title><source>Zookeys</source><day>12</day><month>11</month><year>2025</year><volume>1259</volume><fpage>309</fpage><lpage>333</lpage><pub-id pub-id-type="doi">10.3897/zookeys.1259.163605</pub-id></mixed-citation></tp:treatment-meta><tp:nomenclature><label>﻿</label><tp:taxon-name><object-id xmlns:xlink="http://www.w3.org/1999/xlink" content-type="arpha" xlink:type="simple">DDB8276B-1AD5-5F45-B0B3-E002CDD71EB6</object-id>
              <tp:taxon-name-part taxon-name-part-type="genus" reg="Chanohirata">Chanohirata</tp:taxon-name-part>
              <tp:taxon-name-part taxon-name-part-type="species" reg="pala">pala</tp:taxon-name-part>
              <object-id xmlns:xlink="http://www.w3.org/1999/xlink" content-type="zoobank" xlink:type="simple">https://zoobank.org/99625229-5FA8-4FC1-8920-192A59056F22</object-id>
            </tp:taxon-name><tp:taxon-authority>Sun, Xu &amp; Dai, sp. nov.</tp:taxon-authority><xref ref-type="fig" rid="F7">Figs 7A–D</xref><xref ref-type="fig" rid="F8">, 8A–E</xref></tp:nomenclature><tp:treatment-sec sec-type="type material" id="SECID0EXKCI"><title>Type material.</title><p><bold><italic>Holotype</italic></bold>: • ♂ (<abbrev xmlns:xlink="http://www.w3.org/1999/xlink" content-type="institution" xlink:title="Institute of Entomology, Guizhou University, Guiyang, China" id="ABBRID0ECLCI" xlink:type="simple">GUGC</abbrev>), China, Guizhou Province, Yanhe County, Mayang River National Nature Reserve, 15 August 2014, coll. Wu Yunfei. <bold><italic>Paratypes</italic></bold>: • 1♂ (<abbrev xmlns:xlink="http://www.w3.org/1999/xlink" content-type="institution" xlink:title="Institute of Entomology, Guizhou University, Guiyang, China" id="ABBRID0EKLCI" xlink:type="simple">GUGC</abbrev>), China, Yunnan Province, Yingjiang County, Copper Wall Pass, 30 May 2019, coll. Zuo Qin. • 1♂ (<abbrev xmlns:xlink="http://www.w3.org/1999/xlink" content-type="institution" xlink:title="Institute of Entomology, Guizhou University, Guiyang, China" id="ABBRID0EPLCI" xlink:type="simple">GUGC</abbrev>), China, Guangxi Province, Longzhou County, Nonggang Town, 10 May 2021, coll. Lu Jikai.</p></tp:treatment-sec><tp:treatment-sec sec-type="description" id="SECID0EULCI"><title>Measurement.</title><p>Body length (including tegmen): male 4.0–4.2 mm.</p></tp:treatment-sec><tp:treatment-sec sec-type="Coloration" id="SECID0EZLCI"><title>Coloration.</title><p>Body yellowish brown. Vertex, pronotum, and scutellum marked with black reticulations (Fig. <xref ref-type="fig" rid="F7">7A</xref>). Ocelli brownish; compound eyes blackish gray (Fig. <xref ref-type="fig" rid="F7">7C</xref>). Face black (Fig. <xref ref-type="fig" rid="F7">7D</xref>); pronotum mostly yellow (Fig. <xref ref-type="fig" rid="F7">7B</xref>). Forewing subhyaline, grayish white, with yellowish brown reticulations; claw folds and veins light brown; apical margin brown (Fig. <xref ref-type="fig" rid="F7">7A</xref>).</p><fig id="F7" position="float" orientation="portrait"><object-id xmlns:xlink="http://www.w3.org/1999/xlink" content-type="doi" xlink:type="simple">10.3897/zookeys.1259.163605.figure7</object-id><object-id xmlns:xlink="http://www.w3.org/1999/xlink" content-type="arpha" xlink:type="simple">93FABD30-C8FC-5066-92CC-644D8BADF15A</object-id><label>Figure 7.</label><caption><p><italic><tp:taxon-name><tp:taxon-name-part taxon-name-part-type="genus" reg="Chanohirata">C.</tp:taxon-name-part> <tp:taxon-name-part taxon-name-part-type="species" reg="pala">pala</tp:taxon-name-part></tp:taxon-name></italic> sp. nov. A. Habitus, dorsal view; B. Head and pronotum, dorsal view; C. Habitus, lateral view; D. Face.</p></caption><graphic xmlns:xlink="http://www.w3.org/1999/xlink" xlink:href="zookeys-1259-309_article-163605__-g007.jpg" position="float" orientation="portrait" xlink:type="simple" id="oo_1463951.jpg"><uri content-type="original_file" xlink:type="simple">https://binary.pensoft.net/fig/1463951</uri></graphic></fig></tp:treatment-sec><tp:treatment-sec sec-type="Morphology" id="SECID0EUNCI"><title>Morphology.</title><p>Vertex with anterior margin prominent, slightly thickened, arcuate, bearing wavy lines; posterior margin broadly concave. Vertex length approximately one-third of its width (Fig. <xref ref-type="fig" rid="F7">7B</xref>). Ocelli positioned anterior to the compound eyes and close to their anterior margins (Fig. <xref ref-type="fig" rid="F7">7B, C</xref>). Face and clypeus flat; pre-clypeus slightly raised. Lateral plates of the labium broad (Fig. <xref ref-type="fig" rid="F7">7D</xref>). Pronotum about half as long as wide. Scutellum broader than long, triangular, with a deep, arcuate transverse impression (Fig. <xref ref-type="fig" rid="F7">7B</xref>).</p></tp:treatment-sec><tp:treatment-sec sec-type="Male genitalia" id="SECID0EKOCI"><title>Male genitalia.</title><p>Pygofer longer than tall, posterolateral margin bearing both long and short macrosetae (Fig. <xref ref-type="fig" rid="F8">8A</xref>). Subgenital plate bluntly rounded at apex, ventrally with several scattered macrosetae; basal lobe nearly semicircular. Subgenital plate nearly quadrangular, with coarse, short setae along the outer margin and apex (Fig. <xref ref-type="fig" rid="F8">8D</xref>). Connective approximately Y-shaped, with arms longer than the stem (Fig. <xref ref-type="fig" rid="F8">8E</xref>). Lateral processes of the style short, compact, with pointed tips (Fig. <xref ref-type="fig" rid="F8">8E</xref>). Aedeagus robust, with a broad base and shovel-shaped overall form (Fig. <xref ref-type="fig" rid="F8">8B</xref>).</p><fig id="F8" position="float" orientation="portrait"><object-id xmlns:xlink="http://www.w3.org/1999/xlink" content-type="doi" xlink:type="simple">10.3897/zookeys.1259.163605.figure8</object-id><object-id xmlns:xlink="http://www.w3.org/1999/xlink" content-type="arpha" xlink:type="simple">D84E6FB7-3948-57A7-B302-FDFA1781D1B4</object-id><label>Figure 8.</label><caption><p><italic><tp:taxon-name><tp:taxon-name-part taxon-name-part-type="genus" reg="Chanohirata">C.</tp:taxon-name-part> <tp:taxon-name-part taxon-name-part-type="species" reg="pala">pala</tp:taxon-name-part></tp:taxon-name></italic> sp. nov. A. Male genital capsule, lateral view; B. Aedeagus, dorsal view; C. aedeagus, lateral view; D. Subgenital plate and genital valve, ventral view; E. Style and connective, ventral view.</p></caption><graphic xmlns:xlink="http://www.w3.org/1999/xlink" xlink:href="zookeys-1259-309_article-163605__-g008.jpg" position="float" orientation="portrait" xlink:type="simple" id="oo_1463952.jpg"><uri content-type="original_file" xlink:type="simple">https://binary.pensoft.net/fig/1463952</uri></graphic></fig></tp:treatment-sec><tp:treatment-sec sec-type="etymology" id="SECID0EFQCI"><title>Etymology.</title><p>The specific epithet <italic>pala</italic> is derived from Latin, meaning shovel, referring to the broad, shovel-shaped base of the aedeagus.</p></tp:treatment-sec><tp:treatment-sec sec-type="remarks" id="SECID0EVQCI"><title>Remarks.</title><p>This species is similar to <italic><tp:taxon-name><tp:taxon-name-part taxon-name-part-type="genus" reg="Chanohirata">C.</tp:taxon-name-part> <tp:taxon-name-part taxon-name-part-type="species" reg="dactyla">dactyla</tp:taxon-name-part></tp:taxon-name></italic> but can be distinguished by the shape of the aedeagus.</p></tp:treatment-sec></tp:taxon-treatment>
